# Supplementary material for: Infection with the gastrointestinal nematode Ostertagia ostertagi in cattle affects mucus biosynthesis in the abomasum
Source: Vet Res. 2011 May 11;42(1):61. doi: 10.1186/1297-9716-42-61 (PMC3102617; doi:10.1186/1297-9716-42-61)
Supplement: Additional file 1 — Table S1. Primer sequences, amplicon length and annealing temperature of genes analyzed using quantitative Real Time PCR. [file 1297-9716-42-61-S1.XLSX]

## Sheet: Sheet1
Additional file 1, Table S1: Primer sequences, amplicon length and annealing temperature of genes analyzed using quantitative Real Time PCR
Gene	Accessiona	Forward primer	Reverse primer	AL (bp)b	Ta(°C)c
Mucins
MUC1	GenBank:NM_174115	CACTGCTGCCAGCCATATTA	TCAAACCCCAAATGCTTCTC	212	60
MUC2	EMBL:BN001490*	CATGTGGAACCAGGAGGACT	ATGTTCCCAACCTCGACAGG	153	64
MUC5AC	EMBL:BN001491*	CAGACCCTCCACCTTCTTCA	GGTCCTCGAAGCTGTTCTTG	263	60
MUC5B	EMBL:BN001492*	TCTACCTGACCGTGGAGACC	GTTGATGATGCTGCACTGCT	299	60
MUC6	GenBank:XM_867810	CAGCAAGGACAAAATCGTGA	CTCTGGTCTGGCCTCTGAAC	218	60
MUC20	GenBank:XM_580797	GGACATCACTGCTCTGACGA	GGGCTATTGTCCAGGTCTCA	239	60
Trefoil Factors
TFF1	GenBank:XM_002685124	TGGTCTTATCGCTGGCTCTC	CCACGGACTGTGTTGTCACC	151	62
TFF2	GenBank:XM_001083521	AGAGGATGCTGCTTCGACTC	ACAGTCTTCCACGGAGATGG	219	62
TFF3	GenBank:XM_001114509	AACATTCTGGCTGCTGGTG	AAGGTGCATTCTGCTTCCTG	231	62
Glycosyltransferases
A4GNT	GenBank:NM_001192784	GTCCCGAATTGATGACAAGG	CAGATGCAGGGCATAGGAAT	197	60
B3GNT3	GenBank:NM_001098473	CCTGACCACCACCTCTTTGT	GTGAAGCGGGACAGTAGGAA	152	60
C1GALT1	GenBank:NM_001076160	GGTAATGACAGGGCCTCAAA	TGGTCTCTGCCTTCTCTGGT	150	60
GCNT2	GenBank:NM_001101227	TGTGGATGAGAAAGCGACAG	CAGGTGTTGAGGGCGTATTT	192	60
GCNT3	GenBank:NM_205809	CCGCTATGAGGTGACAGACA	TGGGGTGGTAAGGAACAGAG	248	60
GCNT4	GenBank:XM_001250805	TATGGCTGGTCTCGTTGTTG	TTCCAAAGGCTCCTGTTCAT	185	60
Sulfotransferases
GAL3ST1	GenBank:NM_001101972	GCCTGCTTCAACATCATCTG	GGAGGTAGTGGGCGTTGTAG	247	60
H3ST1	GenBank:NM_001076122	AGAACTGGCTGCGTTTCTTC	GCCTTTGGACTCGTGTAAGC	212	60
H3ST2	GenBank:XM_610609	TGGGCATTAAGAGGCTCATC	TCCCGGAGTTGGTCTATCAC	166	62
Sialyltrasnferases
ST3GAL4	GenBank:NM_205806	GTCAACCCCAAACAGATTCG	ACCAGGTCACAGAGGTGGAG	158	62
Fucosyltransferases
FUT1	GenBank:NM_177499	TCACTAGCAACGGCATGAAG	AGTTGGCCAGGTAGATGGTG	204	62
FUT2	GenBank:NM_177500	CATCTTTGTGGTCTCCAGCA	TGGGAGGGTGTAATTGGCTA	226	62
FUT4	GenBank:NM_174736	GGCTACCTCTACCCCAGGAC	CGAAGGCCAGGTAGAACTTG	250	62
FUT10	GenBank:NM_182987	CCGTCTTTCTGCTCATCACA	TGTCAGCTGCCAATGTCTTC	183	62
Disulphide isomerases
AGR2	GenBank:NM_001040500	GATGAATGCCCACACAGTCA	ACAGTCAGGGATGGGTCAAC	176	60
PDIA3	GenBank:NM_174333	GATGCTTCTGTGGTGGGTTT	GTCAGATGGGAAGGACGAAA	179	60
PDIA4	GenBank:NM_001045879	GAGAGTGACCCTGCCTACCA	GGGCTCATATTTGGACTGGA	165	60
Others
GAPDH	GenBank:NM_001034034	GGGTCATCATCTCTGCACCT	GGTCATAAGTCCCTCCACGA	176	60
aAccession: mRNA accession number in GenBank
bAL (bp): amplicon length (base pair)
cTa (°C): annealing temperature (degree Centigrade)
*EMBL accession number assigned to the newly generated sequences (Hoorens et al.,2010 submitted)
